# Supplementary material for: A Systematic Review on Autism and Hyperserotonemia: State-of-the-Art, Limitations, and Future Directions
Source: Brain Sci. 2024 May 10;14(5):481. doi: 10.3390/brainsci14050481 (PMC11119126; doi:10.3390/brainsci14050481)
Supplement: Supplementary file 1 [file brainsci-14-00481-s001.zip]

Archive with 1 entries (1 files):
- brainsci-2983173-supplementary.pdf
